# Supplementary material for: Association of Gastric Myoelectric Activity with Dietary Intakes, Substrate Utilization, and Energy Expenditure in Adults with Obesity
Source: Nutrients. 2022 Sep 28;14(19):4021. doi: 10.3390/nu14194021 (PMC9572295; doi:10.3390/nu14194021)
Supplement: Supplementary file 1 [file nutrients-14-04021-s001.zip]

Archive with 1 entries (1 files):
- nutrients-1832948-supplementary.pdf
